# Supplementary material for: A conserved odorant binding protein is required for essential amino acid detection in Drosophila
Source: Commun Biol. 2019 Nov 22;2:425. doi: 10.1038/s42003-019-0673-2 (PMC6874667; doi:10.1038/s42003-019-0673-2)
Supplement: Supplementary file 3 — Supplementary data 1 [file 42003_2019_673_MOESM3_ESM.xlsx]

## Sheet: Electrophysiology 
These data correspond to Figure 5 and Supplementary Figure 5
3 mM L-Phe
Date	Nbr fly	Strain	stimulation	Nbr spikes higher then 2mV	Nbr recording	toltal Nbr spikes
2018-12-11	1	CS	L-phe3mM	50	2	52
2018-12-11	2	CS	L-phe3mM	37	2	38
2018-12-11	1	OBP19b1	L-phe3mM	18	1	20
2018-12-14	1	CS	L-phe3mM	14	1	15
2018-12-14	2	CS	L-phe3mM	23	1	23
2018-12-17	3	OBP19b1	L-phe3mM	13	2	17
2018-12-17	4	OBP19b1	L-phe3mM	9	2	9
2018-12-19	4	OBP19b1	L-phe3mM	9	3	13
2018-12-19	5	OBP19b1	L-phe3mM	8	2	15
2018-12-20	1	CS	L-phe3mM	33	2	33
2018-12-20	8	OBP19b1	L-phe3mM	10	3	14
2019-01-07	1	CS	L-phe3mM	16	2	22
2019-01-07	3	CS	L-phe3mM	24	1	30
2019-01-21	1	CS	L-phe3mM	16	4	18
2019-01-21	2	CS	L-phe3mM	20	4	21
2019-01-21	4	CS	L-phe3mM	25	1	31
2019-01-23	1	OBP19b1	L-phe3mM	4	1	6
2019-01-23	2	OBP19b1	L-phe3mM	10	2	15
2019-01-23	3	OBP19b1	L-phe3mM	13	2	18
2019-01-23	4	OBP19b1	L-phe3mM	5	2	5
10 mM L-Phe
Date	Nbr fly	Strain	stimulation	Nbr spikes higher then 2mV	Nbr recording	total Nbr spikes
2018-12-04	1	CS	L-phe10mM	48	1	52
2018-12-06	2	CS	L-phe10mM	66	1	72
2018-12-07	3	OBP19b1	L-phe10mM	6	3	21
2018-12-07	2	OBP19b1	L-phe10mM	17	1	24
2018-12-11	1	CS	L-phe10mM	47	2	48
2018-12-11	2	CS	L-phe10mM	33	1	33
2018-12-11	1	OBP19b1	L-phe10mM	18	2	23
2018-12-11	2	OBP19b1	L-phe10mM	12	1	25
2018-12-14	1	CS	L-phe10mM	34	1	34
2018-12-14	2	CS	L-phe10mM	27	2	33
2018-12-17	2	CS	L-phe10mM	37	1	39
2018-12-17	3	OBP19b1	L-phe10mM	9	1	11
2018-12-17	4	OBP19b1	L-phe10mM	10	3	14
2018-12-19	4	OBP19b1	L-phe10mM	7	2	18
2018-12-19	5	OBP19b1	L-phe10mM	5	1	14
2018-12-20	1	CS	L-phe10mM	32	1	32
2018-12-20	8	OBP19b1	L-phe10mM	2	1	3
2019-01-07	1	CS	L-phe10mM	31	1	32
2019-01-07	3	CS	L-phe10mM	26	1	31
2019-01-15	3	CS	L-phe10mM	33	1	39
2019-01-16	3	CS	L-phe10mM	37	1	50
2019-01-16	6	OBP19b1	L-phe10mM	16	1	19
2019-01-16	7	OBP19b1	L-phe10mM	8	2	14
2019-01-17	2	OBP19b1	L-phe10mM	14	1	17
10 mM D-Phe
Date	Nbr fly	Strain	stimulation	Nbr spikes higher then 2mV	Nbr recording	total Nbr spikes
2018-12-19	5	OBP19b1	D-phe10mM	44	1	44
2018-12-20	1	CS	D-phe10mM	32	1	32
2019-01-07	1	CS	D-phe10mM	32	1	34
2019-01-15	3	CS	D-phe10mM	29	1	35
2019-01-16	3	CS	D-phe10mM	32	2	41
2019-01-16	5	OBP19b1	D-phe10mM	29	1	30
2019-01-16	6	OBP19b1	D-phe10mM	19	1	20
2019-01-16	7	OBP19b1	D-phe10mM	23	2	27
2019-01-17	2	OBP19b1	D-phe10mM	19	1	21
2019-01-18	1	CS	D-phe10mM	20	1	25
2019-01-18	4	CS	D-phe10mM	19	1	22
2019-01-21	1	CS	D-phe10mM	14	2	16
2019-01-21	2	CS	D-phe10mM	19	1	22
2019-01-21	4	CS	D-phe10mM	27	1	33
2019-01-21	5	CS	D-phe10mM	19	2	25
2019-01-23	2	OBP19b1	D-phe10mM	15	2	21
2019-01-23	4	OBP19b1	D-phe10mM	18	2	23
2019-04-10	2	CS	D-phe10mM	29	2	31
2019-04-10	3	CS	D-phe10mM	32	2	40
2019-04-10	4	OBP19b1	D-phe10mM	24	2	25
2019-04-10	5	OBP19b1	D-phe10mM	25	2	31
2019-01-17	3	OBP19b1	D-phe10mM	26	2	31
10 mM L-Ser
Date	Nbr fly	Strain	stimulation	Nbr spikes higher then 2mV	Nbr recording	total Nbr spikes
2019-08-07	2	CS	L-ser	36	1	43
2019-08-07	3	CS	L-ser	38	2	39
2019-08-07	4	CS	L-ser	28	3	34
2019-08-08	2	OBP19b	L-ser	19	1	17
2019-08-08	5	OBP19b	L-ser	1	1	4
2019-08-13	1	OBP19b	L-ser	21	1	26
2019-08-13	2	OBP19b	L-ser	18	2	21
2019-08-13	3	OBP19b	L-ser	8	1	14
2019-08-14	1	CS	L-ser	47	1	52
2019-08-14	3	CS	L-ser	33	1	33
2019-08-15	2	CS	L-ser	53	1	53
2019-08-16	2	OBP19b	L-ser	15	1	18
2019-08-06	3	CS	L-ser	41	1	54
2019-08-20	1	OBP19b	L-ser	19	2	21
2019-08-20	2	OBP19b	L-ser	6	1	17
2019-08-21	1	CS	L-ser	48	1	44
10 mM L-Gln
Date	Nbr fly	Strain	stimulation	Nbr spikes higher then 2mV	Nbr recording	total Nbr spikes
2019-08-07	2	CS	L-gln	37	3	39
2019-08-07	3	CS	L-gln	37	1	41
2019-08-07	4	CS	L-gln	52	3	55
2019-08-08	2	OBP19b	L-gln	13	1	20
2019-08-08	5	OBP19b	L-gln	0	1	9
2019-08-13	1	OBP19b	L-gln	23	2	27
2019-08-13	2	OBP19b	L-gln	26	2	29
2019-08-13	3	OBP19b	L-gln	28	1	33
2019-08-14	1	CS	L-gln	44	1	52
2019-08-14	2	CS	L-gln	46	1	53
2019-08-15	2	CS	L-gln	46	2	46
2019-08-16	2	OBP19b	L-gln	23	1	24
2019-08-06	1	CS	L-gln	27	1	27
2019-08-06	2	CS	L-gln	46	3	48
2019-08-20	1	OBP19b	L-gln	16	1	18
2019-08-20	2	OBP19b	L-gln	13	1	19
2019-08-21	1	CS	L-gln	45	2	42
2019-08-21	2	CS	L-gln	43	1	43
10 mM L-Trp
Date	Nbr fly	Strain	stimulation	Nbr spikes higher then 2mV	Nbr recording	total Nbr spikes
2019-08-07	2	CS	L-trp	30	1	41
2019-08-07	3	CS	L-trp	29	1	37
2019-08-07	4	CS	L-trp	31	1	37
2019-08-08	2	OBP19b	L-trp	25	1	29
2019-08-08	5	OBP19b	L-trp	26	1	28
2019-08-13	1	OBP19b	L-trp	28	5	29
2019-08-13	2	OBP19b	L-trp	40	1	43
2019-08-13	3	OBP19b	L-trp	40	3	43
2019-08-14	1	CS	L-trp	25	2	33
2019-08-14	2	CS	L-trp	32	2	39
2019-08-15	2	CS	L-trp	41	2	47
2019-08-16	1	OBP19b	L-trp	21	1	25
2019-08-16	2	OBP19b	L-trp	27	2	27
2019-08-06	2	CS	L-trp	35	2	33
2019-08-20	1	OBP19b	L-trp	35	1	38
2019-08-21	1	CS	L-trp	33	1	40
2019-08-21	2	CS	L-trp	37	1	41
10 mM L-Ala
Date	Nbr fly	Strain	stimulation	Nbr spikes higher then 2mV	Nbr recording	total Nbr spikes
2019-08-07	2	CS	L-ala	31	1	46
2019-08-07	3	CS	L-ala	35	1	46
2019-08-07	4	CS	L-ala	27	3	32
2019-08-08	2	OBP19b	L-ala	24	1	22
2019-08-08	3	OBP19b	L-ala	18	2	20
2019-08-08	1	OBP19b	L-ala	23	1	45
2019-08-13	1	OBP19b	L-ala	28	3	30
2019-08-13	2	OBP19b	L-ala	28	1	30
2019-08-13	3	OBP19b	L-ala	39	1	39
2019-08-14	1	CS	L-ala	29	2	40
2019-08-14	3	CS	L-ala	39	1	48
2019-08-15	2	CS	L-ala	48	2	46
2019-08-16	2	OBP19b	L-ala	24	1	27
2019-08-06	1	CS	L-ala	31	1	32
2019-08-20	1	OBP19b	L-ala	29	1	31
2019-08-21	1	CS	L-ala	33	1	33
2019-08-21	2	CS	L-ala	33	1	39
2018-12-11		CS	KCl		1	18
2018-12-14		CS	KCl		1	15
2018-12-17		CS	KCl		1	18
2019-01-16		CS	KCl		1	15
2019-03-29		CS	KCl		1	20
2019-03-29		CS	KCl		2	17
2019-08-13		CS	KCl		2	13
2019-08-15		CS	KCl		2	15
2018-12-11		obp19b	KCl		1	19
2018-12-17		obp19b	KCl		1	14
2019-01-16		CS	KCl		1	21
2019-03-29		obp19b	KCl		2	18
2019-03-29		obp19b	KCl		1	20
2019-03-29		obp19b	KCl		1	21
2019-08-08		obp19b	KCl		1	17
2019-08-08		obp19b	KCl		1	15

## Sheet: CAFE assay
These data correspond to Figure 4 and Supplementary Figures 3 and 4									15mM L-alanine								15 mM D-Phe							15 mM L-Glutamine						25mM L-phenylalanine					25mM L-alanine					L-phe 2.5 mM					L-ala 2.5 mM
	15mM L-phenylalnine							date	sex/strain	pi	Vcons L-aLa	Vcons sucrose			Date	sex/strain	pi	V cons D-phe	V cons sucrose			Date	sex/strain	pi	Vcons L-glu	Vcons sucrose			Date	sex/strain	pi			date	sex/strain	pi			Date	sex/strain	pi			Date	sex/strain	pi			Date
date	sex/strain	pi	Vcons L-phenyl	Vcons sucrose				2018-03-30	male CS	0.388477695105169	0.162468712225607	0.0715555184816798			2018-08-21	male CS	-0.559476599778899	0.0313477615559057	0.110972766888994			2018-06-28	male CS	0.59682246098967	0.0995387737530118	0.0251322854094704			2018-03-26	male 19b	-0.451434548248362			2018-04-17	male 19b	0.0230014903237131			2019-06-21	male CS	0.237731074888731			2019-06-27	male CS	0.45479754379633			2018-10-24
2018-03-13	male 19b	0.169171863353426	0.607069295535646	0.431391027644636				2018-03-30	male CS	0.150611090992821	0.535594597756029	0.395379563624397			2018-08-21	male CS	-0.349613554401627	0.053174342971869	0.110341804487038			2018-07-17	male CS	0.286237347939942	0.131596839093413	0.0730261090804687			2018-03-26	male 19b	0.148634268831034			2018-04-17	male 19b	0.530846879478048			2019-06-21	male CS	0.380071948868512			2019-06-27	male CS	0.0912519613745074			2018-10-26
2018-03-13	male 19b	0.103462483673727	0.201592475045104	0.163789181382304				2018-03-30	male CS	0.368431948241271	1.12936333636385	0.52123147445641			2018-08-14	male CS	-0.0860012618577885	0.118913381796899	0.141291313974567			2018-07-17	male CS	0.210392484912545	0.19438858340176	0.126810673574468			2018-03-26	male 19b	0.046162219611432			2018-04-17	male 19b	0.485152701398889			2019-06-21	male CS	0.285040407779494			2019-06-27	male CS	-0.26284918086888			2018-10-26
2018-03-13	male 19b	-0.266619932004966	0.059410382711615	0.102607608516413				2018-03-30	male CS	0.155143992310817	0.153094783930739	0.111971363579546			2018-08-14	male CS	-0.0706190480322365	0.119525321792733	0.137689594307417			2018-07-17	male CS	0.526579339868049	0.207579847872029	0.0643743735049895			2018-03-26	male 19b	0.300052215762491			2018-04-17	male 19b	0.382302413357737			2019-06-21	male CS	0.292959982154566			2019-06-27	male CS	-0.613047686834561			2018-10-26
2018-03-13	male 19b	-0.00953059663172283	0.301922548688622	0.307732929132051				2018-03-30	male CS	0.428065384048469	0.409906477930274	0.164165945516077			2018-08-14	male CS	-0.0534802005635998	0.126865489516765	0.141201780903371			2018-07-25	male CS	0.165565133396717	0.181160585957598	0.129693918465772			2018-03-26	male 19b	-0.40990329808432			2018-04-17	male 19b	0.385805570278957			2019-06-21	male CS	-0.101386954585015			2019-06-27	male CS	0.47699184300827			2018-10-26
2018-03-13	male 19b	0.33911528190139	0.604781643785996	0.298473889116706				2018-03-30	male CS	0.392692539595674	0.170302610117612	0.0742633730778666			2018-08-28	male CS	-0.20119635709389	0.0812733206759981	0.122214285815929			2018-08-01	male CS	0.124253959685442	0.69662079228738	0.542637982451184			2018-03-26	male 19b	-0.0394440801335452			2018-04-19	male 19b	0.301572170211017			2019-06-21	male CS	0.0234671447216085			2019-06-26	male CS	0.273359278138997			2018-10-30
2018-03-13	male 19b	0.0276358188032581	0.325681691884116	0.308164824410715				2018-03-30	male CS	0.270965397851646	0.478641511602848	0.274552103914791			2018-08-28	male CS	-0.151966037406801	0.119117210117013	0.161808355063808			2018-08-01	male CS	0.407457153901455	0.883218340442899	0.371837045072216			2018-03-26	male 19b	0.265091650684064			2018-04-19	male 19b	0.247670990497236			2019-06-21	male CS	0.373829572277038			2019-06-26	male CS	-0.213438279069991			2018-10-30
2018-03-13	male 19b	0.317857553321157	0.345592718322989	0.178883872416359				2018-04-04	male 19b	0.275558646610054	0.587348662017552	0.33357906416501			2018-08-28	male CS	-0.147873775844364	0.0763837346329144	0.102894246651143			2018-08-01	male CS	0.15236845967411	0.377719181250192	0.277833611919817			2018-03-23	male 19b	0.134190488754619			2018-04-16	male CS	-0.206031420845579			2019-06-21	male CS	0.0936518698157597			2019-06-26	male CS	-0.19190798778356			2018-10-30
2018-03-14	male 19b	-0.197849153950001	0.223222811920792	0.333337872444249				2018-04-04	male 19b	0.390594506317074	0.622465946824942	0.272785607811952			2018-08-22	male 19b	-0.204140115902115	0.107918590821331	0.163281385399754			2018-07-03	male 19b	-0.441456636842294	0.177220147714013	0.457359580212946			2018-03-23	male 19b	0.387490014848621			2018-04-16	male CS	0.0890345680720819			2019-06-26	male CS	0.449244142563721			2019-06-26	male CS	-0.19003638798535			2018-10-24
2018-03-14	male 19b	-0.238390529088039	0.230827670605564	0.375329892874228				2018-04-04	male 19b	0.31104089430174	0.300512710460749	0.157921060395502			2018-08-22	male 19b	-0.560894209973418	0.0712846585034752	0.253396364259444			2018-06-28	male 19b	0.042682475779752	0.128023514129158	0.117542163060185			2018-03-23	male 19b	0.272250407296935			2018-04-16	male CS	0.291539889074568			2019-06-26	male CS	0.308373878654649			2019-06-26	male CS	0.066420401112296			2018-10-26
2018-03-14	male 19b	0.269574364551987	0.225952093552244	0.129997270047231				2018-04-11	male 19b	0.205048479274277	0.378462737995077	0.249665913265495			2018-08-28	male 19b	-0.0232019312439923	0.121058343422661	0.126809352664891			2018-06-28	male 19b	0.1955301302662	0.144106383623048	0.0969689016831632			2018-03-23	male 19b	0.26154047037046			2018-04-16	male CS	0.61588294092236			2019-06-26	male CS	0.220928338326682			2019-06-26	male CS	-0.173445157398751			2018-10-26
2018-03-16	male 19b	-0.121975584373295	0.25641559148646	0.327658352068832				2018-04-11	male 19b	-0.272287421234905	0.497312093818473	0.284448513915545			2018-08-28	male 19b	-0.154356208136207	0.124671204226904	0.170183923727455			2018-06-28	male 19b	0.240821340230653	0.272523355568041	0.166739488698294			2018-03-23	male 19b	0.257248272585993			2018-04-16	male CS	0.00356487822916311			2019-06-26	male 19b	0.0350895377440448			2019-06-26	male CS	-0.417551748873781			2018-10-26
2018-03-16	male 19b	0.232487822530338	0.220031499298993	0.137021114571481				2018-04-11	male 19b	0.332755629924187	0.580298132094969	0.290526374762269			2018-08-28	male 19b	-0.152104127405105	0.137585095576315	0.18694790434324			2018-06-28	male 19b	-0.248366567378262	0.29969342381565	0.497752274602269			2018-03-26	male CS	0.744363246429917			2018-04-16	male CS	0.676146484156184			2019-06-26	male 19b	-0.152390518764694			2019-06-26	male CS	0.037187727483884			2018-10-26
2018-03-16	male 19b	-0.142763049992854	0.338157802736467	0.10492531037379				2018-04-11	male 19b	0.292975496339095	0.304960972607131	0.166758674780761			2018-08-28	male 19b	-0.559476599778899	0.0313477615559057	0.110972766888994			2018-06-28	male 19b	-0.0439298641406523	0.75248391065831	0.798705918013625			2018-03-26	male CS	0.601941046919481			2018-04-24	male CS	0.345303023756209			2019-06-26	male 19b	0.112538603134307			2019-06-27	male 19b	0.375975511857641			2018-10-26
2018-03-16	male 19b	0.526385424002018	0.127090596592314	0.169421579163187				2018-04-11	male 19b	0.184466061666537	0.400067881551618	0.275456550087605			2018-08-28	male 19b	-0.155408242759132	0.1458175	0.1994795			2018-06-28	male 19b	0.119561075252531	0.412099804672197	0.324081210873101			2018-03-26	male CS	0.630484338372045			2018-04-24	male CS	0.505927527474718			2019-06-26	male 19b	0.293835536987923			2019-06-27	male 19b	-0.289068632972077			2018-10-30
2018-03-15	male CS	0.546160206544305	0.439859192223158	0.1291105566572																		2018-06-28	male 19b	-0.00806232734080464	0.166882875033774	0.169595675249315			2018-03-26	male CS	1.0								2019-06-27	male 19b	0.0137314039389987			2019-06-27	male 19b	0.48789662521027			2018-10-30
2018-03-15	male CS	0.307091650022382	0.40870940705515	0.216662818447402																		2018-06-28	male 19b	0.172877957330963	0.137517662664092	0.0969784531586173			2018-03-23	male CS	0.770337597857191								2019-06-27	male 19b	0.247989625776093			2019-06-27	male 19b	-0.204604658849683
2018-03-15	male CS	0.661541454594299	0.14239291861438	0.0946289256989754																		2018-07-04	male 19b	0.100365346893451	0.166217190439321	0.135895541315791			2018-03-23	male CS	0.962201674324714								2019-06-27	male 19b	0.0956088116335658			2019-06-27	male 19b	-0.101712164780103
2018-03-15	male CS	0.201517261220271	0.310761448599975	0.129226933335392																		2018-07-04	male 19b	-0.117485400996423	0.179905524808981	0.22780563376473			2018-03-23	male CS	0.888052051410601								2019-06-27	male 19b	-0.00742338479585998			2019-07-09	male 19b	0.134497070678835
2018-03-15	male CS	0.412589338077681	0.405594921798415	0.0826203083144561																																			2019-06-27	male 19b	-0.404192427988741			2019-07-09	male 19b	-0.00764505580292678
2018-03-22	male CS	0.224074647630808	0.31794009453454	0.201538182627579																																			2019-07-09	male 19b	0.13334336375647			2019-07-09	male 19b	0.355053444002683
2018-03-22	male CS	0.354691778383292	0.661112837528255	0.00572604969531554																																			2019-07-09	male 19b	0.362544170119788			2019-07-09	male 19b	-0.232019197963218
2018-03-22	male CS	0.480829403570366	1.06967530877551	0.509540459481496																																			2019-07-09	male 19b	-0.0800962892505948			2019-07-09	male 19b	0.204652671718227
2018-03-22	male CS	0.752074873312655	0.190060747099912	0.0666342464512217																																			2019-07-09	male 19b	-0.0241998451092632			2019-07-09	male 19b	0.265125254229315
2018-03-22	male CS	0.982826287413572	1.38083330697679	0.195393060982067																																			2019-07-09	male 19b	0.218896870383003			2019-07-09	male 19b	0.0516377662940777
2018-03-27	male CS	0.484593768140572	1.0265737118373	1.0265737118373																																								2019-07-09	male 19b	0.130947031404946
2018-03-27	male CS	0.226668008362662	0.600694645481135	0.378697727004283																																								2019-07-09	male 19b	0.031532842584937
2018-03-27	male CS	0.243425087953137	0.271907872950417	0.165445170002927
2018-03-27	male CS	0.283525656223874	0.391844857243366	0.218730950639075
2018-03-27	male CS	0.699163507647534	0.162483979196194	0.0287677496278915
		15mM L-phenylalnine
date	sex/strain	pi	Vcons L-phenyl	Vcons sucrose						15mM L-alanine
2018-03-13	female 19b	0.336211444954363	0.403969134928286	0.200679383019535				date	sex/lstrain	pi	Vcons L-aLa	Vcons sucrose					15 mM D-Phe							15 mM L-Glutamine
2018-03-13	female 19b	0.139059415751187	0.308154387576405	0.232913766226939				2018-04-11	female 19b	0.30928006747217	0.246583874348507	0.130087061801292			Date	sex/strain	pi	V cons L-phe	V cons Tp			Date	sex/strain	pi	Vcons L-glu	Vcons sucrose
2018-03-13	female 19b	0.128315095005251	0.159216635842554	0.123003528626332				2018-04-17	female 19b	-0.0919631936030205	0.251556288279861	0.302509992971484			2019-07-10	male rescue 19b	0.0769601383253534	0.608806951402986	0.521795621037004			2018-07-03	female CS	0.388924097209399	0.32944873274926	0.14494541652237
2018-03-13	female 19b	0.254095705793121	0.367195602389527	0.218398624101032				2018-04-17	female 19b	-0.0103719539399396	0.329606114517262	0.336515093000048			2019-07-10	male rescue 19b	0.0338518521384039	0.284326907821186	0.265707233401444			2018-07-03	female CS	0.243033359193423	0.114407503317974	0.0696704258410801
2018-03-14	female 19b	0.139006543468752	0.150727303274595	0.113937204824835				2018-04-17	female 19b	0.099620905473893	0.439174103884834	0.359599549287151			2019-07-10	male rescue 19b	0.178659457611196	0.627222931798033	0.437075882838781			2018-07-03	female CS	0.434202470545254	0.646390669913503	0.255003217196117
2018-03-14	female 19b	-0.0571006341416825	0.238542102068785	0.267433637668066				2018-04-17	female 19b	-0.0134070001050457	0.329126246985447	0.338071365445393			2019-07-10	male rescue 19b	-0.136432256174966	0.34656812800988	0.456074468330768			2018-07-03	female CS	0.389187952610266	0.236929433114299	0.104175501850206
2018-03-14	female 19b	0.120412341977855	0.232840992788558	0.182793473317957				2018-04-17	female 19b	-0.0761969420524713	0.262407541890307	0.305695236364865			2019-07-10	male rescue 19b	0.023621602643346	0.349620800453845	0.333484752518079			2018-07-17	female CS	0.544580518545404	0.291772662496009	0.0860291535864359
2018-03-14	female 19b	0.344608332292734	0.335691355413644	0.163623348134632				2018-04-19	female 19b	0.293407679628527	0.151970792352517	0.0830220791853478			2019-07-10	male rescue 19b	0.0603185222787512	0.732312899623419	0.648994479690471			2018-07-17	female CS	0.215638648232729	0.206075274741063	0.132965072554001
2018-03-14	female 19b	0.106119866784655	0.303821318079519	0.24552478301292				2018-04-19	female 19b	0.272370890137213	0.347051802775411	0.198468069559903			2019-07-10	male rescue 19b	-0.0244777320292839	0.39841972956619	0.418413965875707			2018-07-17	female CS	0.285430931755817	0.256040687653728	0.14233262253882
2018-03-14	female 19b	-0.132774306374412	0.278946190086467	0.36436083399462											2019-07-10	male rescue 19b	-0.497433105893953	0.118436251850593	0.352889071164422			2018-07-17	female CS	0.516939104023346	0.175586263175914	0.0559144776385461
2018-03-14	female 19b	-0.109582654980098	0.249355530953719	0.310731336959092				2018-04-18	female CS	0.156955489923682	0.411063343483072	0.299531570605088			2019-07-10	male rescue 19b	-0.454318810775469	0.131665078914256	0.350906362118431			2018-07-17	female CS	0.222614455780739	0.18071264567499	0.11490408749964
2018-03-15	female CS	0.761683618162058	0.213352268349404	0.0288617888738694				2018-04-18	female CS	0.148925262994177	0.179148283631126	0.13270539284606			2019-07-16	male rescue 19b	-0.0972387291247205	0.291934365373013	0.354824362080959			2018-06-28	female 19b	-0.164430021915842	0.104439148541516	0.145543860137135
2018-03-15	female CS	0.971884929814797	1.26831867618203	0.018083645784245				2018-05-01	female CS	0.0918244232712635	0.254519412462873	0.211708319831842			2019-07-16	male rescue 19b	-0.187068890098766	0.242479206025481	0.354076155362867			2018-06-28	female 19b	0.00613839808582987	0.304504405868624	0.300788874753487
2018-03-15	female CS	0.942532534213449	0.29687680040318	0.00878273957810372				2018-05-02	female CS	-0.266908112746657	0.0442044297636608	0.0763928119526005			2019-07-16	male rescue 19b	-0.185191927691267	0.249192801062339	0.362467317513214			2018-06-28	female 19b	-0.135950739350435	0.200673405929671	0.263821884023615
2018-03-15	female CS	0.850220011229819	0.389709755080537	0.0315479901770139				2018-05-02	female CS	0.1205053636924	0.125654033773891	0.0986269698615105			2019-07-16	male rescue 19b	-0.354949034468885	0.341249332386171	0.716804528846938			2018-06-28	female 19b	0.0944099321276053	0.0957268618382274	0.0792109910230456
2018-03-22	female CS	0.606514907791352	1.17105717944335	0.286828052450736				2018-05-02	female CS	0.449475944959961	0.188836285988972	0.0717217269198773			2019-07-16	male rescue 19b	-0.183353137610287	0.49936422450716	0.723598227208861			2018-06-28	female 19b	0.240058188473109	0.210973666849982	0.129290473673545
2018-03-22	female CS	0.832938801397669	1.23685160672299	0.112731484408973				2018-05-07	female CS	0.473544900641962	0.180102198618434	0.0643453218337369										2018-07-04	female 19b	0.100365346893451	0.166217190439321	0.135895541315791
2018-03-27	female CS	0.655265732538496	0.435491000347203	0.0906976251846494				2018-05-15	female CS	0.170392230278642	0.105698592386516	0.305025660823902										2018-07-04	female 19b	-0.117485400996423	0.179905524808981	0.22780563376473
2018-03-27	female CS	0.210718562756614	0.444010121374044	0.289455334649201																		2018-07-04	female 19b	-0.356569656866958	0.100743738220007	0.212402010329736
2018-03-27	female CS	0.321481918211315	0.236789156365866	0.121579964093036																		2018-07-04	female 19b	0.130287322797034	0.0914235681202102	0.0703469238180192
2018-04-10	female CS	0.793426899480292	1.87019841621834	0.215415908804101
2018-04-10	female CS	0.455790762338808	0.183409670553579	0.0685629003657766
		15mM L-phenylalnine								15mM L-alanine														15 mM L-Glutamine
Date	sex/strain	pi	V cons L-phe	V cons sucrose				Date	sex/strain	pi	V cons L-ala	V cons sucrose										Date	sex/strain	pi	V cons L-ala	V cons sucrose
2018-07-09	male rescue 19b	0.35323686603192	0.531958539630956	0.254243126882626				2018-07-12	male rescue 19b	0.150770778549731	0.623215757897819	0.623215757897819										2018-07-17	rescue 19b	0.275194539290069	0.402826323661134	0.228961707497464
2018-07-09	male rescue 19b	0.679247841715304	1.38629564246585	0.264795528269006				2018-07-12	male rescue 19b	0.234803791701974	0.663022184617753	0.410868564784443										2018-07-17	rescue 19b	0.117953494100828	0.268222221061992	0.211622821647452
2018-07-09	male rescue 19b	0.627243222256846	1.64423772499139	0.376649752064404				2018-07-12	male rescue 19b	0.457548214259168	0.868006561613905	0.323043659740301										2018-07-17	rescue 19b	0.137236373377966	0.335084814581802	0.254211874173395
2018-07-09	male rescue 19b	0.676472243511671	0.78869597308143	0.152203557028732				2018-07-12	male rescue 19b	0.407647678554361	0.945226250608299	0.397760726898794										2018-07-17	rescue 19b	0.146213086172471	0.368378648527766	0.274396509026727
2018-07-09	male rescue 19b	0.268201926474713	1.27720363235766	0.736992381218774				2018-07-12	male rescue 19b	0.24056089207975	0.58067845693895	0.355476246383136										2018-07-17	rescue 19b	0.240934980134376	0.315129049615759	0.192760653971507
2018-07-10	male rescue 19b	0.248593587165187	0.824678737220242	0.496293508188445				2018-07-13	male rescue 19b	0.401510816602375	0.58164430451446	0.248380405426083										2018-07-18	rescue 19b	0.522740751113174	0.834683025063929	0.261607363767851
2018-07-10	male rescue 19b	0.711937487295872	1.73533009615978	0.291998715829562				2018-07-13	male rescue 19b	0.482931089810476	0.984193362132906	0.34316887188525										2018-07-18	rescue 19b	0.475998863129481	0.158718366232172	0.0563473363194547
2018-07-10	male rescue 19b	0.244683434232375	1.59665652031981	0.968905897251056				2018-07-13	male rescue 19b	0.181295600012902	0.574763182387747	0.398343265111879										2018-07-19	rescue 19b	0.197969725802861	0.131192614177934	0.0878323099953553
2018-07-10	male rescue 19b	0.229398494696017	0.803557946488332	0.503679617174084				2018-07-13	male rescue 19b	0.357652907197957	1.0924597485193	0.516876102679977										2018-07-23	rescue 19b	0.10614369860597	0.256727747995518	0.207457417673394
2018-07-10	male rescue 19b	0.294016192228775	0.867909986590935	0.473510610466777				2018-07-13	male rescue 19b	0.170092206494679	0.407748209065801	0.289202350561151										2018-07-23	rescue 19b	0.700767813616411	0.437927413142932	0.0770487166225404
2018-07-10	male rescue 19b	0.627449721539815	0.715719533046437	0.509042641968335				2018-07-13	male rescue 19b	0.26400400381126	0.836910408660312	0.527504197590848
2018-07-10	male rescue 19b	0.45483705583332	1.38042975561667	0.316003304460385
2018-07-10	male rescue 19b	0.16874859078303	1.27956625503765	0.479484698341764
[truncated: 4 more columns]

## Sheet: Fluorescent binding assay
Screening fluorescent binding assay OBP19b and AAs 15 mM														Binding curve data (Figure 2d, Supplementary Figure 2)
Ligand	%Fluorescence	%Fluorescence displacement
Buffer	76.1353615520282	23.8646384479718			Figure 2c									Concentration mM	GU04 %Fluorescence	SEM	GU05 %Fluorescence	SEM	GU06 %Fluorescence	SEM	AA07 %Fluorescence	SEM	AA08 %Fluorescence	SEM	AA09 %Fluorescence	SEM	AA10 %Fluorescence	SEM	AA12 %Fluorescence	SEM	AA13 %Fluorescence	SEM	AA14 %Fluorescence	SEM	AA17 %Fluorescence	SEM				AA018 %Fluorescence	SEM AA018	AA019 %Fluorescence	SEM AA019	AA029 %Fluorescence	SEM AA029	AA032 %Fluorescence	SEM AA032	AA033 %Fluorescence	SEM AA033
Buffer	87.128481160777	12.871518839223												0	100	0	100	0	100	0	100	0	100	0	100	0	100	0	100	0	100	0	100	0	100	0			0	100	100	100	100	100	100	100	100	100	100
Buffer	77.5082410616178	22.4917589383822			Ligand	mean %Fluorescence displacement	SEM							1	90.3826718471036	1.84305430404483	87.7698843951545	1.79872313228897	87.7856724144708	1.53971540364038	89.1685384938191	2.059864821188	92.8357456333505	1.39899003814204	92.9578742691175	2.1860530215684	98.6391536782321	2.46051916681935	99.0811107024071	2.96375574134679	96.2755612381515	2.91628750470507	94.3200944191302	4.58564664443262	101.673163648857	5.88598040660788			1	101.698638967736	0.857504150587816	97.0715105762544	2.52245312219384	102.996840264784	2.33346026284763	102.256593928976	1.69984940538765	102.516488959319	1.17710837094599
Buffer	90.5027487849574	9.49725121504262			Buffer	13.357778096633	1.83249230522255							2	89.0609121966744	2.37009453629535	87.8466931984205	3.66969472494592	88.836587071294	2.19490999882298	87.9687937733169	2.65750012772231	91.7419869133133	2.04623506988332	91.1585381494554	2.08436949116792	95.5377356163408	3.35442260261134	98.8727868243671	3.90570347272093	95.1361159278743	3.36189444783793	92.7374590825511	5.34798833509725	110.575791407342	6.73072851713171			2	102.406071479051	1.38683908103105	99.4178540685609	1.36288943204348	105.125481847564	1.92243589681254	104.121024229517	2.09862743097171	102.713637323992	1.60712689367464
Buffer	96.0290693005701	3.97093069942986			L-serine	46.15301444533	2.47110307669836							3	83.0122884764128	2.39553598457871	86.549804743604	2.95705872213386	80.6510429353469	2.17313076818708	82.6639072893468	2.93457184309509	88.2808780916625	3.28755344032685	84.3065735717338	2.16564001962782	92.135051090834	2.56892276881092	94.0193387599022	2.22543411087509	92.6213366543744	3.03850551091543	86.2455956774013	3.91342755535532	103.462575647307	3.6610315520833			3	97.4289233737877	0.641864865733874	93.0288111825513	2.19647739433466	99.4076983209177	2.12247489702747	99.3261736148504	3.48077421886677	100.393730415103	1.56375756863215
Buffer	92.7148120270966	7.28518797290339			L-phenylalanine	44.0417843591083	2.57270124447802							4	84.4991239316283	3.36987856079719	92.0015651721254	3.48814962484891	83.2049530639833	2.65429548580897	82.1103308463312	1.77513935666557	85.552012335776	2.42710717115262	84.6851022358785	2.49541649290836	86.0462950706163	2.4457387914566	93.7665170334236	2.68532094671935	96.0018399229132	3.03525490937074	82.5588369685504	2.45716575913033	97.075407463515	3.60638065572506			4	93.831934215408	1.9077654127202	92.4320212156475	2.65777751485546	99.9744889107635	2.52116867567898	97.5746374632663	3.03112150136589	98.2278559261966	1.38525615535758
Buffer	92.4839958903027	7.51600410969731			L-alanine	27.2044685211795	2.17802737531992							5	83.2673597463113	2.0015216002426	74.7903963204348	6.46556540362534	85.120025382014	3.63958671074292	81.838469185043	2.21529373410771	82.6559240979852	3.69353878876617	84.2934137199111	2.06758873825794	83.3122415601566	1.77014477940727	93.4241619887315	3.46729060209235	88.1333149144481	3.84943685099129	82.2979658020352	3.34366580871304	101.411379736881	1.56808883729401			5	94.6408677052149	1.42692446451718	91.5857165731098	1.88126035132293	98.9279212589165	4.79542078796735	97.6256445075744	3.75303857482126	100.622541095339	3.38882165596302
Buffer	81.9573807507762	18.0426192492238			L-proline	20.0584168638598	3.30429639125222							10	79.5525846679038	3.79868543934051	68.4340625339595	5.55930131581729	78.7325057231013	6.17710356774042	81.1806707729477	3.82482605109938	69.2836259850946	1.12757840162419	80.3585823750615	2.45285299426279	73.7509510081775	1.66196465554455	79.5747953890263	2.13110194184398	81.6284288725364	3.94703880638008	68.6258808876138	3.26322082874309	102.987034016089	3.92714719257585			10	92.5868715668921	2.89456667496994	88.3553711982184	4.25316085407861	94.0597006337411	4.12383216456224	92.3740305516108	3.8054139980979	96.1214070895787	3.05558867237197
Buffer	84.9374021909233	15.0625978090767			L-valine	16.1946077269598	2.78198112906253							15	67.0928930512377	2.06935259668575	64.4052475328778	4.61688215666276	76.2582763643526	4.11110467784557	73.3187205306208	2.52884051224811	70.5502762735741	1.48581366896658	73.897406878791	2.64681038789162	78.9405466416883	4.36244871555623	74.1391944448228	2.30813939535248	83.1153898351691	4.02324105285513	79.4404550252494	3.77087222249924	99.4296956647424	3.11372025333852			15	86.5275968584124	1.57601187754091	79.9750356223678	3.50891446922709	87.600297881118	1.14550950670903	84.3263288098379	0.818682747460165	88.3066054469915	2.95310894207641
Buffer	83.6414624013295	16.3585375986705			L-threonine	17.8320061176083	2.34601852088197							20	65.5168839992443	4.82786096014774	59.5833644046243	4.950976228014	70.2981106740397	3.90820685460006	62.7424068178383	5.00448555038392	63.9220135548572	3.98177632075536	66.2237407674332	2.20175576194334	60.704606319201	1.68616407762227	67.454441338378	1.53560546360535	78.4393149052209	4.72309715396752	72.6296973027881	3.94121926584601	88.7706995711384	1.1098579404195			20	79.7628738789385	1.37695068200908	75.5803452562483	2.32967094271209	82.8826661796648	2.11399950604727	71.5408348350621	2.08826257969341	77.8384140069045	1.26942352314104
Buffer	83.0758162321422	16.9241837678578			L-cysteine	-14.4434085880237	4.61078213330933
Buffer	99.4779323372832	0.522067662716807			L-leucine	22.8140097652608	3.90097620990603
Buffer	81.0135418120899	18.9864581879101			L-isoleucine	22.7791223921956	4.82276754842475
Buffer	86.3848611452445	13.6151388547555			L-asparagine	41.1563295938928	2.52884051224812
L-serine	52.2040506877505	47.7959493122495			L-aspartic acid	43.3782099025011	1.48581366896658
L-serine	51.378276429055	48.621723570945			L-glutamine	40.6918912008904	6.4833348962325
L-serine	54.3128353281057	45.6871646718943			L-methionine	37.2993677135012	2.74277201292528
L-serine	62.4636275460718	37.5363724539282			L-histidine	7.43828234929885	4.93772726100381
L-serine	57.9789083323676	42.0210916676324			L-arginine	40.497838880543	2.30813939535249
L-serine	44.7442150046695	55.2557849953305			Glycine	31.5797514061926	3.09529593616248																																						3mM			4mM
L-phenylalanine	30.7975231621584	69.2024768378416			L-tryptophan	36.2431870252745	3.77087222249922							1mM			2mM			3mM			4mM			5mM			10mM			15mM			20mM				1mM			2mM			Tastants	%Fluorescence		Tastants	%Fluorescence
L-phenylalanine	52.6952903347834	47.3047096652166			L-tyrosine	-122.489384537887	19.9964472546227							Tastants	%Fluorescence		Tastants	%Fluorescence		Tastants	%Fluorescence		Tastants	%Fluorescence		Tastants	%Fluorescence		Tastants	%Fluorescence		Tastants	%Fluorescence		Tastants	%Fluorescence			Tastants	%Fluorescence		Tastants	%Fluorescence		Buffer	82.1701477330616		Buffer	79.0844916672731
L-phenylalanine	57.9495394473368	42.0504605526632			L-glutamic acid	-0.0609998658167292	3.54519551432251							Buffer	104.938271604938		Buffer	106.768077601411		Buffer	99.0630511463845		Buffer	88.205467372134		Buffer	90.1675485008818		Buffer	76.1353615520282		Buffer	86.125482160777		Buffer	77.5082410616178			Buffer	89.9788952769085		Buffer	82.876064333018		Buffer	84.348239771646		Buffer	82.2617914910969
L-phenylalanine	62.9800472001716	37.0199527998284			L-lysine	20.2003499524775	2.60139669321644							Buffer	113.193156050299		Buffer	91.9501133786848		Buffer	79.5299938157081		Buffer	72.4489795918367		Buffer	78.0457637600495		Buffer	87.128481160777		Buffer	77.5082410616178		Buffer	86.125482160777			Buffer	90.2473834443387		Buffer	81.8064428435504		Buffer	83.4355427974948		Buffer	76.5070459290188
L-phenylalanine	48.8223640766014	51.1776359233986			D-alanine	23.4774241883588	1.25705592324871							Buffer	98.8463081861958		Buffer	96.9101123595506		Buffer	83.607544141252		Buffer	79.4843499197432		Buffer	79.6548956661316		Buffer	77.5082410616178		Buffer	76.1353615520282		Buffer	87.128481160777			Buffer	89.7507828810021		Buffer	81.8958768267223		Buffer	89.2017514314584		Buffer	85.483327719771
L-phenylalanine	56.8949488689185	43.1050511310815			D-phenylalanine	28.2959874666519	3.15700968840379							Buffer	118.476480224667		Buffer	112.766206412357		Buffer	103.124268663702		Buffer	99.7191668616897		Buffer	88.6797624486067		Buffer	86.125482160777		Buffer	87.128481160777		Buffer	76.1353615520282			Buffer	93.0683731896261		Buffer	85.2610306500505		AA018	81.2018270054239		AA018	78.1258920924922
L-phenylalanine	58.1620314389359	41.8379685610641			D-glutamine	22.6381093229613	1.60937967052606							Buffer	99.8446779351302		Buffer	100.3928734582		Buffer	91.7770671539516		Buffer	90.5162174508908		Buffer	88.3695376553123		GU04	60.0021661431821		GU04	52.2040506877505		GU04	43.1062493230803			AA018	90.893519840137		AA018	82.0368255780759		AA018	81.586869266055		AA018	74.0682339449541
L-phenylalanine	63.0043451272501	36.9956548727499			L-ornithine dihydro chloride	25.1155832262495	0.986084061441931							Buffer	88.2336681101999		Buffer	84.4190546392702		GU04	69.5873497238167		Buffer	74.6006254754459		GU04	71.7210007581501		GU04	60.731211916046		GU04	51.378276429055		GU04	46.7550053196634			AA018	93.370126146789		AA018	87.3064793577982		AA018	81.8919290526605		AA018	72.4322837893579
L-phenylalanine	52.232051018309	47.767948981691			L-canavanine sulfate salt	22.1802126409361	1.87710091987808							Buffer	86.5607302848449		Buffer	76.586932634604		GU04	67.1341522390947		GU04	63.4463338026644		GU04	66.4861205145565		GU04	61.0297152290549		GU04	54.3128353281057		GU04	42.6537350392076			AA018	92.1627938952289		AA018	83.3768733672487		AA018	85.6497094066155		AA018	78.4960895458133
L-phenylalanine	56.0879811468971	43.9120188531029			L-citruline	17.8865233108831	1.69028775099331							Buffer	89.7776999824961		Buffer	80.5006126378435		GU04	74.4531572430871		GU04	60.3443273043815		GU04	67.6434172513413		GU04	72.5293673887272		GU04	62.4636275460718		GU04	54.8873801056148			AA018	92.724402669154		AA018	87.0560378847672		AA019	71.8711634289016		AA019	68.0363977756915
L-phenylalanine	64.0645085894589	35.9354914105411												GU04	82.4434095093686		GU04	81.0462471569371		GU04	75.9025757085893		GU04	67.1997523730912		GU04	76.1720012932428		GU04	60.5973864343497		GU04	57.9789083323676		GU04	52.4973925136169			AA019	81.8877735249513		AA019	79.4107026792807		AA019	81.0931462655213		AA019	74.5507746558127
L-phenylalanine	61.8413723961234	38.1586276038766												GU04	87.8228068478576		GU04	77.9282329045362		GU04	83.7524626260285		GU04	78.6291626252829		GU04	76.8223432610963		GU04	55.962452196083		GU04	44.7442150046695		GU04	79.6848995894819			AA019	89.4511760513186		AA019	82.6387065311175		AA019	80.8696553153278		AA019	75.2711197071216
L-phenylalanine	61.9248005246475	38.0751994753525												GU04	89.7131654973174		GU04	84.0693355344614		GU04	83.634749805836		GU04	74.017846795689		GU04	65.7362249662758		GU04	86.5860423832242		GU05	30.7975231621584		GU04	48.4901940437896			AA019	92.2428679975133		AA019	84.2612419700214		AA019	81.6939791431997		AA019	80.941826241779
L-alanine	61.9405827461436	38.0594172538564												GU04	89.7294967130079		GU04	87.9081797607501		GU04	76.7666286188648		GU04	85.7650061022967		GU05	65.9491389667601		GU04	53.336100446197		GU05	52.6952903347834		GU05	27.2684948088831			AA019	88.7722103121253		AA019	83.5107735910759		AA029	81.9827586206897		AA029	75.614224137931
L-alanine	71.064182194617	28.935817805383												GU04	100.784069695084		GU04	97.2370877411325		GU05	72.0965158189828		GU04	68.4134066618242		GU05	67.9897017807338		GU05	34.9550723962941		GU05	57.9495394473368		GU05	43.6920749006998			AA029	89.2061781609195		AA029	83.8793103448276		AA029	87.7620504973221		AA029	84.123947972456
L-alanine	77.2170267655595	22.7829732344405												GU04	90.4623942519411		GU04	84.2507822459149		GU05	78.8028320102982		GU05	64.8277933520224		GU05	38.2652823688254		GU05	57.1401550974087		GU05	62.9800472001716		GU05	48.3480176211454			AA029	95.4016832440704		AA029	89.2348890589135		AA029	83.4844801795064		AA029	81.100411368736
L-alanine	83.6712913553895	16.3287086446105												GU04	93.3207589038056		GU04	79.5517585709531		GU05	91.2286419293263		GU05	71.8193520703712		GU05	72.4191063174114		GU05	62.7352823388066		GU05	48.8223640766014		GU05	59.8691267968247			AA029	97.0876963350785		AA029	89.1501495886313		AA029	83.6292367996311		AA029	82.0797786488356
L-alanine	80.9343304989243	19.0656695010757												GU04	88.6686728234928		GU04	76.2270416104597		GU05	72.7052608408541		GU05	88.5795428092556		GU05	73.174258857556		GU05	69.8455267110062		GU05	56.8949488689185		GU05	47.6557340964121			AA029	92.100530320498		AA029	86.4145722849896		AA032	83.9444799921248		AA032	79.3079686961658
L-alanine	78.4780860474467	21.5219139525533												GU05	95.9448763908934		GU05	82.388866639968		GU05	76.5112624410686		GU05	85.9015639374425		GU06	77.5280898876404		GU05	39.0179392824287		GU06	61.9405827461436		GU05	60.0867678958785			AA032	91.7999704680809		AA032	85.9280405571689		AA032	89.3682886717616		AA032	84.4635774402631
L-alanine	68.3195078758505	31.6804921241495												GU05	82.1285542651181		GU05	84.8959450761639		GU05	83.4004751575251		GU05	67.9286814880035		GU06	60.4847801578354		GU05	39.6984371560643		GU06	51.7568583239384		GU06	57.0843648828795			AA032	93.9876172970881		AA032	87.336751475283		AA032	83.0460714788898		AA032	75.3487061475602
L-alanine	69.2388102252209	30.7611897747791												GU05	85.7541300150182		GU05	96.95050980027		GU06	81.479718148924		GU05	82.3677317967522		GU06	68.935817805383		GU05	78.4075432163436		GU06	71.064182194617		GU06	46.6366027809094			AA032	94.4911473254121		AA032	88.8883670689898		AA032	79.9788015293182		AA032	75.9548775409774
L-alanine	67.8582904884319	32.1417095115681												GU05	87.8909843606256		GU05	75.7318952234207		GU06	64.8440435926343		GU05	80.5908480528871		GU06	69.3743406637994		GU05	57.5870261336639		GU06	52.0207721833371		GU06	64.7453416149068			AA032	90.8127342241738		AA032	83.1320740432297		AA033	80.4712871287129		AA033	76.0950495049505
L-alanine	69.233206590621	30.766793409379												GU05	86.4076601364737		GU05	70.5814562598219		GU06	73.8136645962733		GU06	70.2818510759855		GU06	87.3385012919897		GU06	67.6347362407161		GU06	77.2170267655595		GU06	47.4147663129375			AA033	89.6039603960396		AA033	83.5485148514852		AA033	88.1701444622793		AA033	81.8017656500803
L-proline	95.3917045656117	4.60829543438831												GU05	84.1382922996333		GU05	83.7826670798471		GU06	68.5385052341151		GU06	56.7361894024803		GU06	64.8453375479792		GU06	51.3528748590755		GU06	53.2178598922248		GU06	70.3643985811029			AA033	93.9847512038523		AA033	87.5642054574639		AA033	84.352504063782		AA033	77.6995123461568
L-proline	81.2729127242934	18.7270872757066												GU05	92.025617188307		GU06	92.839459150638		GU06	72.2284940167081		GU06	68.9606625258799		GU06	86.4479200257981		GU06	83.6770186335404		AA07	65.2567642186637		GU06	52.2709776751347			AA033	93.9468999148541		AA033	85.4477900766313		AA033	87.428693060877		AA033	81.8007662835249
L-proline	70.6977388774964	29.3022611225036												GU06	91.6777756617787		GU06	77.5178504321684		GU06	77.7410512737826		GU06	73.1558873650897		GU06	63.7490377213241		GU06	43.4296680966358		AA07	54.7879894501927		AA07	55.9580342352292			AA033	94.6189868028949		AA033	84.125159642401		AA034	91.3742617499628		AA034	84.8429202441808
L-proline	86.416811197041	13.583188802959												GU06	82.3468620819241		GU06	81.3995859213251		GU06	77.4749807544265		GU06	68.299841950779		AA07	71.5737161789067		GU06	79.6194775878749		AA07	54.8659916617034		AA07	50.3956177723676			AA034	97.6524889572683		AA034	94.6300064519331		AA034	94.2404006677796		AA034	89.0405577923991
L-proline	106.346863468635	-6.34686346863469												GU06	82.9813664596273		GU06	79.6478130325408		AA07	79.2711209276643		GU06	79.885520799742		AA07	70.2576587543112		GU06	53.4180138568129		AA07	54.4249939217117		AA07	35.9737939249553			AA034	98.4434842384366		AA034	94.9327310222921		AA034	92.6498572787821		AA034	87.1931493815414
L-proline	84.6952296819788	15.3047703180212												GU06	86.3426113770997		GU06	93.4343434343434		AA07	72.1444512071414		GU06	72.8714395688991		AA07	68.3978558665872		AA07	63.8983986747653		AA07	68.2150573375436		AA07	41.6727449550207			AA034	99.1151284490961		AA034	93.977164605138		AA034	87.1722017793097		AA034	84.6522893474312
L-proline	74.4818406541168	25.5181593458832												GU06	95.3958186516326		GU06	80.322871980131		AA07	74.0798094103633		AA07	67.5207067918277		AA07	61.6824702163871		AA07	70.7242848447961		AA07	55.5112258468278		AA07	47.1081934518863			AA034	93.502259071219		AA034	88.1596720853323
L-proline	73.1884057971015	26.8115942028985												GU06	87.3221946263265		GU06	79.4259916156079		AA07	63.8828106005349		AA07	67.4984783931832		AA07	78.1535648994516		AA07	51.8403811792734		AA08	62.238028705703		AA07	71.0240162716107
L-proline	73.3385457388585	26.6614542611415												GU06	86.5366010964205		GU06	81.9476520400308		AA07	84.3443576533156		AA07	66.3371054198928		AA07	67.2299147305014		AA07	79.2244104060297		AA08	57.6824134705332		AA08	54.4773275752572
L-proline	69.9406573341449	30.0593426658551												GU06	89.5688991531948		AA07	89.4643843180563		AA07	79.7074239223969		AA07	65.3051300753708		AA08	68.4985968194574		AA07	65.6307129798903		AA08	53.8443479281606		AA08	43.7792329279701
L-proline	72.3804642307974	27.6195357692026												AA07	87.5538376587521		AA07	78.4540474741327		AA08	84.4912993776197		AA07	77.1231510719628		AA08	63.1764291583519		AA07	59.6025971994055		AA08	55.580648995602		AA08	40.3803263293814
L-proline	71.1478233636079	28.8521766363921												AA07	89.0647190099412		AA07	77.355568790947		AA08	68.8143124415341		AA07	70.8519126965501		AA08	64.8401283727564		AA08	57.6019306490537		AA08	58.4081733542061		AA08	48.6865565196719
L-valine	75.463741603182	24.536258396818												AA07	83.764145324598		AA07	72.0398735716022		AA08	74.3397112337129		AA08	68.1188873364664		AA08	78.1535648994516		AA08	58.2086061739944		AA08	51.9771281307884		AA08	46.3788415588696
L-valine	74.2671491414708	25.7328508585292												AA07	81.4490639435935		AA07	91.5904936014625		AA08	70.5099251158921		AA08	63.5056127221703		AA08	67.2299147305014		AA08	51.8605470125602		AA09	53.4431567857485		AA08	72.4206984940724
L-valine	87.2091945195211	12.7908054804789												AA07	94.5321588831644		AA07	86.1140572733948		AA08	97.2276178703867		AA08	67.6370466017138		AA09	65.645053155828		AA08	56.0085581837632		AA09	65.981448984708		AA08	52.9918659901748
L-valine	80.6120822559505	19.3879177440495												AA07	96.5081178102309		AA08	93.7761971294297		AA08	84.3289115926506		AA08	69.2499702840842		AA09	75.4575081474054		AA08	53.690623344517		AA09	62.4472573839662		AA09	47.1506560674265
L-valine	85.4046242774566	14.5953757225434												AA07	91.207071892357		AA08	83.033208606174		AA08	85.0528676706184		AA08	83.8866325269292		AA09	76.9421692727724		AA08	59.4380818983274		AA09	65.9481183777859		AA09	55.8912008022061
L-valine	100.501957634776	-0.501957634775636												AA08	93.1919217579068		AA08	89.8931799506984		AA08	80.8891036482242		AA08	72.9257641921397		AA09	73.231031543052		AA08	52.4281227349601		AA09	57.2735514711943		AA09	54.7282204020849
L-valine	102.708474905349	-2.70847490534901												AA08	100.233863423761		AA08	77.0830857007013		AA09	67.5414232353223		AA08	80.4229413649471		AA09	73.5020192862441		AA09	59.9080547840245		AA09	50.7551197912548		AA09	61.7099013518451
L-valine	85.1671442215855	14.8328557784145												AA08	92.8864890245334		AA08	92.283242097828		AA09	76.8864377036851		AA08	70.2746235000403		AA09	65.0351862101684		AA09	73.1386312358987		AA10	61.3586787161109		AA09	50.8200774746559
L-valine	83.7892226280092	16.2107773719908												AA08	87.9115654344467		AA08	86.7182994150119		AA09	82.7748821047406		AA09	61.0956804903745		AA10	76.6905578061701		AA09	65.5621742367833		AA10	54.6661019342087		AA09	48.5965051000237
L-valine	76.1601522471088	23.8398477528912												AA08	96.5654246865619		AA08	80.5671259211791		AA09	73.596395079771		AA09	72.5119077463023		AA10	67.7396583368629		AA09	72.9509194982341		AA10	80.1716350496838		AA10	42.2717357432222
L-valine	81.4223293656773	18.5776706343227												AA08	91.2828540825575		AA08	84.9802689860675		AA09	80.450012362977		AA09	78.1955820302805		AA10	69.8283649503162		AA09	63.2939035486806		AA10	54.3724058966652		AA10	46.9998588168855
L-valine	72.9586344763955	27.0413655236045												AA08	89.6267222044217		AA09	78.0001915525333		AA09	83.6935638808838		AA09	75.7642187309706		AA10	65.7220552454558		AA09	60.0511003049534		AA10	62.6473099914603		AA10	47.3050286058416
L-threonine	78.9524746663009	21.0475253336991												AA08	90.8673592655231		AA09	88.543494610178		AA09	74.5710445164861		AA09	72.3316574631171		AA10	75.4141759180188		AA09	56.5509607021428		AA10	78.3555207517619		AA10	50.4222126806927
L-threonine	86.9888920550754	13.0111079449246												AA09	84.2831146441912		AA09	90.8910399602879		AA10	90.4954814583982		AA09	67.7393848343481		AA10	69.4151486097795		AA10	66.8120909940792		AA10	51.9175455417066		AA10	54.2100768573869
L-threonine	71.3709361219207	28.6290638780793												AA09	103.584858360491		AA09	83.3272439410547		AA10	75.0105887335875		AA10	65.1760673106887		AA12	86.7186305975852		AA10	58.6474657630947		AA12	57.1297569922054		AA10	51.1105784595717
L-threonine	85.9241283059232	14.0758716940768												AA09	99.1188880615537		AA09	95.5868971792539		AA10	90.2439024390244		AA10	67.8949597628124		AA12	84.2392127176382		AA10	54.7425474254742		AA12	53.0507191521575		AA12	50.6036986092007
L-threonine	89.0006131207848	10.9993868792152												AA09	90.3909389842894		AA09	85.312783318223		AA10	92.5337778557642		AA10	74.4956338452273		AA12	83.2429718875502		AA10	56.4333762702161		AA12	60.3815261044177		AA12	50.2649507948524
L-threonine	101.667090862815	-1.66709086281496												AA09	96.0145586897179		AA09	79.6749919948767		AA10	80.597779675491		AA10	74.7822374039283		AA12	74.801009512716		AA10	54.746446745043		AA12	65.5406717142302		AA12	52.3795180722892
L-threonine	82.47362930335	17.52637069665												AA09	89.8541168713426		AA09	82.6203842808571		AA10	81.9028974158183		AA10	81.9890368050118		AA12	89.8481717725272		AA10	61.6225448334757		AA12	66.5182546749777		AA12	58.0469811687051
L-threonine	83.3651323634629	16.6348676365371												AA09	90.3938520653218		AA10	109.613586787161		AA10	78.8271013103228		AA10	70.1741770533717		AA12	73.1166518254675		AA10	61.3294982422499		AA12	54.3920380787538		AA12	59.1184327693678
L-threonine	77.6567581877316	22.3432418122684												AA09	89.9027437336918		AA10	91.1195820979811		AA12	94.8953079627082		AA12	80.1772887054868		AA12	63.7992211163998		AA12	57.9703499923583		AA13	62.7671639186949		AA12	54.4093466032021
L-threonine	74.7173224785165	25.2826775214835												AA10	108.024306637582		AA10	90.2890695573622		AA12	84.4965934897805		AA12	73.3232399697199		AA13	62.8590540646888		AA12	66.4193792581378		AA13	71.3270597272902		AA13	60.0104684637529
L-threonine	78.2686970219789	21.7313029780211												AA10	104.673161089934		AA10	78.4743094318019		AA12	94.8192771084337		AA12	85.7730923694779		AA13	75.835296170287		AA12	72.0080321285141		AA13	73.330078125		AA13	69.3681582485116
L-threonine	75.6302521008403	24.3697478991597												AA10	107.241794640169		AA10	93.0514125285138		AA12	82.2364589400116		AA12	80.0524170064065		AA13	85.1449971192625		AA12	68.5692098621627		AA13	63.2662481536189		AA13	68.7890625
L-cysteine	99.6381041769092	0.361895823090762												AA10	97.1518534421068		AA10	88.4286934244236		AA12	89.578654208966		AA12	87.1350282993442		AA13	77.080078125		AA12	57.8205013026682		AA13	78.6576365372927		AA13	56.9793205317578
L-cysteine	109.10153346713	-9.10153346712976												AA10	95.4728899806984		AA10	83.3907595927956		AA12	80.2938557435441		AA12	72.4309884238646		AA13	72.27658788774		AA12	65.173642030276		AA13	50.8891256248464		AA13	77.780672050013
L-cysteine	113.232392230617	-13.2323922306169												AA10	92.8608027327071		AA10	82.446468520294		AA12	81.5016322089227		AA12	86.1806311207835		AA13	88.9467743335938		AA12	59.0913024664647		AA14	70.6869914512308		AA13	44.7922641973285
L-cysteine	125.10341489943	-25.1034148994301												AA10	91.1354737666406		AA12	102.949717255082		AA12	79.8009519688447		AA12	66.2570315880571		AA13	62.1486519708268		AA13	67.0417866178138		AA14	60.6249317163771		AA14	63.9715727675353
L-cysteine	141.236403689935	-41.2364036899353												AA10	92.4256951102589		AA12	109.084027252082		AA13	92.5001967419533		AA13	88.9509719052491		AA14	74.8995777114018		AA13	76.4739773381986		AA14	68.9090428810425		AA14	52.4636731126407
L-cysteine	143.906447534766	-43.9064475347661												AA12	108.146110346936		AA12	102.038152610442		AA13	81.8895577074064		AA13	77.0129983424932		AA14	58.8659455916093		AA13	77.20703125		AA14	70.5864165721942		AA14	62.0938628158845
L-cysteine	118.765027322404	-18.7650273224044												AA12	114.140802422407		AA12	94.175888177053		AA13	97.1384674476666		AA13	88.2561935855579		AA14	75.3720172580787		AA13	58.1167806417675		AA14	46.6186925611236		AA14	61.1769555807482
L-cysteine	119.846743295019	-19.8467432950192												AA12	102.369477911647		AA12	89.003683406702		AA13	83.671875		AA13	85.9375		AA14	59.146655673503		AA13	59.6196454948301		AA14	65.1148026663845		AA14	41.6854517079938
L-cysteine	101.772334293948	-1.77233429394812												AA12	94.1855950300912		AA12	81.4603739982191		AA13	93.2877432930037		AA13	89.2267227774855		AA14	78.1440309328178		AA13	54.6177169548472		AA17	86.1221340388007		AA14	68.352555285155
L-cysteine	94.8983853006682	5.10161469933185												AA12	96.8107088311922		AA12	80.2774755168662		AA13	78.4988921713442		AA13	72.4704579025111		AA14	64.3748916247616		AA14	60.2739726027397		AA17	81.962481962482		AA17	68.9043209876543
L-cysteine	103.61225087925	-3.6122508792497												AA12	92.0926090828139		AA12	82.8472522717438		AA13	75.3234349222888		AA13	78.0498393678909		AA14	78.7747328325045		AA14	54.8454058778543		AA17	75.0300963081862		AA17	73.6343022057308
L-cysteine	102.207865966208	-2.20786596620759												AA12	93.8973521944142		AA13	98.6660895569371		AA13	75.0880930918627		AA13	66.4754568548718		AA17	85.4276895943563		AA14	61.5127234304834		AA17	76.0838878806211		AA17	69.311797752809
L-leucine	72.1932400365437	27.8067599634563												AA12	90.8784076157508		AA13	95.7515484602635		AA14	94.4690493356679		AA14	77.8658976207642		AA17	85.6524427952999		AA14	49.7268885911574					AA17	73.1296632385562
L-leucine	77.964002787624	22.035997212376												AA13	95.3293460297474		AA13	101.075475321682		AA14	71.8125204850869		AA14	62.8318584070796		AA17	87.9514446227929		AA14	43.5186080231996
L-leucine	103.902203597127	-3.90220359712687												AA13	106.656198202914		AA13	92.87109375		AA14	84.8463502685568		AA14	75.0198115699569		AA17	92.6866370231687		AA14	47.7978151551933
L-leucine	87.8084373614748	12.1915626385252												AA13	108.133282120223		AA13	88.7006838506049		AA14	80.1933301111648		AA14	69.4115222096259		AA17	83.9315625747787		AA14	67.8658343032483
L-leucine	78.8555478018144	21.1444521981856												AA13	100.29296875		AA13	81.9331610044313		AA14	71.6143575515866		AA14	73.6394393426776		AA17	81.4478725549506		AA17	83.1900352733686
L-leucine	91.2021177203363	8.79788227966365												AA13	95.8022093634929		AA13	74.715637752887		AA14	70.1407258491165		AA14	60.1525923357031					AA17	83.6219336219336
L-leucine	75.1705496202858	24.8294503797142												AA13	89.3002215657312		AA13	80.0868638859297		AA17	98.831569664903		AA14	67.4637604486298					AA17	78.0296950240771
L-leucine	71.5696717342887	28.4303282657113												AA13	86.9236780411565		AA14	108.569368627047		AA17	98.0725623582767		AA17	87.7535273368607					AA17	96.0683360636555
L-leucine	59.711260827719	40.288739172281												AA13	87.6423830205687		AA14	94.7011908663826		AA17	100.95304975923		AA17	82.137703566275					AA17	72.363379713652
L-leucine	64.750047519483	35.249952480517												AA14	110.732310227624		AA14	99.4540811834111		AA17	100.561666276621		AA17	88.4931781701445
L-leucine	65.9188135754349	34.0811864245651												AA14	108.204960122364		AA14	77.924353292796		AA17	91.4094280928452		AA17	81.7300789662599
L-isoleucine	81.474595043896	18.525404956104												AA14	107.862991987321		AA14	85.8289028516191		AA17	77.6870336761444		AA17	68.3908045977011
L-isoleucine	58.9704742288546	41.0295257711454												AA14	94.4553230959497		AA14	81.4895092769204
L-isoleucine	64.8020528435354	35.1979471564646												AA14	89.1251812469792		AA14	68.352555285155
L-isoleucine	123.675041057817	-23.6750410578173												AA14	81.6629096584012		AA14	64.9229875036327
L-isoleucine	83.6233367451382	16.3766632548618												AA14	80.7427785419532		AA17	119.819223985891
L-isoleucine	84.1289782244556	15.8710217755444												AA14	81.6526203622978		AA17	113.770356627499
L-isoleucine	79.7496414134828	20.2503585865172												AA17	118.419312169312		AA17	108.878410914928
L-isoleucine	72.737040021488	27.262959978512												AA17	120.325706039992		AA17	112.66089398549
L-isoleucine	71.5274485635726	28.4725514364274												AA17	110.052166934189		AA17	89.8301028954295
L-isoleucine	68.4324112222876	31.5675887777124												AA17	115.761759887667		AA17	77.2736438798145
L-isoleucine	73.1769305962854	26.8230694037146												AA17	99.3180186647523
L-isoleucine	64.352581332839	35.647418667161												AA17	81.7055084745763
L-asparagine	65.2567642186637	34.7432357813363												AA17	84.9465618068159
L-asparagine	54.7879894501927	45.2120105498073												AA17	82.7251090836969
L-asparagine	54.8659916617034	45.1340083382966
L-asparagine	54.4249939217117	45.5750060782883
L-asparagine	68.2150573375436	31.7849426624564
L-asparagine	55.5112258468278	44.4887741531722
L-aspartic acid	62.238028705703	37.761971294297
L-aspartic acid	57.6824134705332	42.3175865294668
L-aspartic acid	53.8443479281606	46.1556520718394												Supplementary Figure 1
L-aspartic acid	55.580648995602	44.419351004398												OBP19b binding with NPN
L-aspartic acid	58.4081733542061	41.5918266457939												repet 1	repet 2	repet 3	mean	SEM
L-aspartic acid	51.9771281307884	48.0228718692116											0	0.196622490943516	0.051693182452093	0.0280695870744251	0.092128420156678	0.0526902163177867
L-glutamine	53.4431567857485	46.5568432142515											0.5	4.28182089306835	2.75703199067922	-0.695219947100847	2.11454431221557	1.47222356702498
L-glutamine	65.981448984708	34.018551015292											1	-1.60503393272173	2.70489951521686	-3.88004389390071	-0.92672610380186	1.93092776132793
L-glutamine	62.4472573839662	37.5527426160338											1.5	21.6919752971865	16.1068753694184	12.033630603998	16.610827090201	2.79948692059637
L-glutamine	65.9481183777859	34.0518816222141											2	34.9652296378536	29.0102858364985	26.3814959494196	30.1190038079239	2.53916407922045
L-glutamine	57.2735514711943	42.7264485288057											2.5	27.2482400556335	41.6633327240379	38.1092527594289	35.6736085130334	4.33581965841605
L-glutamine	50.7551197912548	49.2448802087452											3	57.4165487121366	58.8355878594655	66.3877390598572	60.8799585438198	2.78419064750988
L-methionine	61.3586787161109	38.6413212838891											3.5	77.8980198030711	63.3050733295534	61.4596987854076	67.5542639726774	5.19924081993862
L-methionine	54.6661019342087	45.3338980657913											4	82.4177866020501	65.1068066558708	74.3140164318394	73.9462032299201	5.00063234627665
L-methionine	80.1716350496838	19.8283649503162											4.5	73.8919707765191	65.9472613792069	70.585905532348	70.1417125626913	2.30416885938326
L-methionine	54.3724058966652	45.6275941033348											5	76.8722522657048	68.1308728959474	66.5442866858711	70.5158039491744	3.21105591932219
L-methionine	62.6473099914603	37.3526900085397											10	85.4754997127844	77.0709951421216	76.4609079159144	79.6691342569401	2.90851975301364
L-methionine	78.3555207517619	21.6444792482381											15	87.5918118111921	85.917238531845	86.4306331465485	86.6465611631952	0.495317271472072
L-methionine	51.9175455417066	48.0824544582934											25	99.8778272849581	96.3060593257976	105.247090204083	100.476992271613	2.59838137453169
L-methionine	70.8845358316097	29.1154641683903											35	108.277733743639	105.87953020424	105.697080927432	106.618114958437	0.831479167668092
L-methionine	72.8443743427971	27.1556256572029											45	100	100	100	100	0
L-methionine	53.9176139836206	46.0823860163794
L-methionine	54.7544080604534	45.2455919395466
L-methionine	64.1906327033689	35.8093672966311
L-methionine	55.0274569210377	44.9725430789623
L-histidine	105.916955146424	-5.91695514642439
L-histidine	85.276581844492	14.723418155508
L-histidine	94.1480933446937	5.85190665530628
L-histidine	84.9052402671945	15.0947597328055
L-arginine	57.1297569922054	42.8702430077946
L-arginine	53.0507191521575	46.9492808478425
L-arginine	60.3815261044177	39.6184738955823
L-arginine	65.5406717142302	34.4593282857698
L-arginine	66.5182546749777	33.4817453250223
L-arginine	54.3920380787538	45.6079619212462
Glycine	62.7671639186949	37.2328360813051
Glycine	71.3270597272902	28.6729402727098
Glycine	73.330078125	26.669921875
Glycine	63.2662481536189	36.7337518463811
Glycine	78.6576365372927	21.3423634627073
Glycine	50.8891256248464	49.1108743751536
Glycine	83.1522261755938	16.8477738244062
Glycine	89.4947055545235	10.5052944454765
Glycine	75.0259785244198	24.9740214755802
Glycine	70.016130562672	29.983869437328
Glycine	73.5873203386493	26.4126796613507
Glycine	54.3393148450245	45.6606851549755
Glycine	56.4672459893048	43.5327540106952
Glycine	55.5632462363731	44.4367537636269
L-tryptophan	70.6869914512308	29.3130085487692
L-tryptophan	60.6249317163771	39.3750682836229
L-tryptophan	68.9090428810425	31.0909571189575
L-tryptophan	70.5864165721942	29.4135834278058
L-tryptophan	46.6186925611236	53.3813074388764
L-tryptophan	65.1148026663845	34.8851973336155
L-tyrosine	274.254891784222	-174.254891784222
L-tyrosine	280.941876295914	-180.941876295914
L-tyrosine	296.62022818788	-196.62022818788
L-tyrosine	257.960478035895	-157.960478035895
L-tyrosine	220.831494394916	-120.831494394916
L-tyrosine	184.463569302446	-84.463569302446
L-tyrosine	116.541691661668	-16.5416916616677
L-tyrosine	201.429961817773	-101.429961817773
L-tyrosine	169.360269360269	-69.3602693602693
L-glutamic acid	104.583131665345	-4.58313166534512
L-glutamic acid	104.19819815168	-4.19819815168019
L-glutamic acid	89.5765460215239	10.4234539784761
L-glutamic acid	101.886123624718	-1.88612362471774
L-lysine	86.1221340388007	13.8778659611993
L-lysine	81.962481962482	18.037518037518
L-lysine	75.0300963081862	24.9699036918138
L-lysine	76.0838878806211	23.9161121193789
D-alanine	72.8184851063359	27.1815148936641
D-alanine	77.123357224468	22.876642775532
D-alanine	77.8928681291336	22.1071318708664
D-alanine	78.2555927866274	21.7444072133726
D-phenylalanine	62.3735752651061	37.6264247348939
D-phenylalanine	76.3456225110873	23.6543774889127
D-phenylalanine	74.1048557363435	25.8951442636565
D-phenylalanine	73.9919966208555	26.0080033791445
D-glutamine	74.5113310987693	25.4886689012307
D-glutamine	80.4532777564658	19.5467222435342
D-glutamine	79.8270012601359	20.1729987398641
D-glutamine	74.6559525927837	25.3440474072163
L-ornithine	73.6222164891819	26.3777835108181
L-ornithine	76.1097221452167	23.8902778547833
L-ornithine	76.9732673173529	23.0267326826471
L-ornithine	72.8324611432505	27.1675388567495
L-canavanine	73.2496476459413	26.7503523540587
L-canavanine	78.3331528825003	21.6668471174997
L-canavanine	77.3081287072992	22.6918712927008
L-canavanine	82.3882202005148	17.6117797994852
L-citruline	80.4507161214424	19.5492838785576
L-citruline	85.5425901641939	14.4574098358061
L-citruline	84.2470268510359	15.7529731489641
L-citruline	78.2135736197954	21.7864263802046
Screening fluorescent binding assay OBP19b and tastant 15 mM
Ligand	%Fluorescence	%Fluorescence displacement			Figure 2b
Buffer	88.9161048754143	11.0838951245857
Buffer	91.6938221709988	8.30617782900117			Ligand	%df	SEM
Buffer	84.0489395801701	15.9510604198299			Buffer	10.9812717030051	2.07330642201859
Buffer	91.4160465613964	8.5839534386036			L-Serine	47.5925070043288	2.47110307669836
L-Serine	55.4901940437896	44.5098059562104			L-Phenylalanine	49.9392082333356	7.09668872400021
L-Serine	52.4973925136169	47.5026074863831			L-Alanine	22.0413218986643	2.17802737531992
L-Serine	54.8873801056148	45.1126198943852			Biotine	6.92258734598515	4.28376657677445
L-Serine	46.7550053196634	53.2449946803366			Ascorbique acid	8.18378401323122	6.08770173445793
L-Phenylalanine	51.9092101045804	48.0907898954196			Thiamine hydrochloride	10.9812717030051	2.07330642201859
L-Phenylalanine	52.2102298992412	47.7897701007588			Acetic acid	4.20290436439673	3.79444165609127
L-Phenylalanine	45.9770254079195	54.0229745920805			Ammonium chloride	9.64810141531434	6.3625970297508
L-Phenylalanine	50.1467016549166	49.8532983450834			Allyl isothiocyanate	2.3990975400262	18.5571743462471
L-Alanine	70.3255718724954	29.6744281275046			Propyl isothiocyanate	5.7348334995411	4.36346646282577
L-Alanine	85.3958882075214	14.6041117924786			2-Phenylethyl isothiocyanate	56.1420691492558	14.1860708177882
L-Alanine	75.6041027115619	24.3958972884381			L-Fructose	34.1488918316229	2.20089781905758
L-Alanine	80.5091496137643	19.4908503862357			D-Trehalose dihydrate	46.4520598714011	1.0041395837159
Biotine	90.2655238195292	9.73447618047078			D-Glucose	45.6565686899654	2.46980846910508
Biotine	94.574820034135	5.425179965865
Biotine	89.0249867906595	10.9750132093405
Biotine	98.4443199717357	1.55568002826429
Ascorbic acid	91.8697671128727	8.13023288712726
Ascorbic acid	97.6058364963488	2.39416350365124
Ascorbic acid	87.0970362834397	12.9029637165603
Ascorbic acid	90.692224054414	9.30777594558604
Thiamine hydrochloride	91.4160465613964	8.5839534386036
Thiamine hydrochloride	91.6938221709988	8.30617782900117
Thiamine hydrochloride	88.9161048754143	11.0838951245857
Thiamine hydrochloride	84.0489395801701	15.9510604198299
Acetic acid	100.368039331208	-0.368039331207996
Acetic acid	97.3956842748539	2.60431572514608
Acetic acid	89.8840452262674	10.1159547737326
Acetic acid	95.5406137100837	4.45938628991628
Ammonium chloride	94.8178225585353	5.18217744146472
Ammonium chloride	92.5022629307153	7.49773706928467
Ammonium chloride	81.9036132355788	18.0963867644212
Ammonium chloride	92.1838956139132	7.81610438608679
Allyl isothiocyanate	83.7077494432506	16.2922505567494
Allyl isothiocyanate	118.139302119988	-18.1393021199884
Allyl isothiocyanate	88.6490873955792	11.3509126044208
Propyl isothiocyanate	99.9074708810771	0.0925291189229398
Propyl isothiocyanate	93.0735839648764	6.92641603512362
Propyl isothiocyanate	89.8144446554233	10.1855553445767
2-Phenylethyl isothiocyanate	38.2901904517688	61.7098095482312
2-Phenylethyl isothiocyanate	52.5803369664236	47.4196630335764
2-Phenylethyl isothiocyanate	40.7032651340402	59.2967348659598
L-Fructose	63.0708918654035	36.9291081345965
L-Fructose	72.1823135992073	27.8176864007927
L-Fructose	70.6038537399484	29.3961462600516
L-Fructose	63.1719176713515	36.8280823286485
L-Fructose	64.615719889583	35.384280110417
L-Fructose	67.1419185282523	32.8580814717477
L-Fructose	53.6741697789442	46.3258302210558
L-Fructose	72.3480802743268	27.6519197256732
D-Trehalose dihydrate	50.3575570158485	49.6424429841515
D-Trehalose dihydrate	55.2161768277872	44.7838231722128
D-Trehalose dihydrate	50.8658700236437	49.1341299763563
D-Trehalose dihydrate	50.6968566405077	49.3031433594923
D-Trehalose dihydrate	52.8077897825797	47.1922102174203
D-Trehalose dihydrate	53.9518579107268	46.0481420892732
D-Trehalose dihydrate	57.5198484301696	42.4801515698304
D-Trehalose dihydrate	56.9675643975279	43.0324356024721
D-Glucose	47.7006280530356	52.2993719469644
D-Glucose	53.927152046544	46.072847953456
D-Glucose	45.4795122487092	54.5204877512908
D-Glucose	52.7847339506532	47.2152660493468
D-Glucose	58.8002152957871	41.1997847042129
D-Glucose	68.1699513693371	31.8300486306629
D-Glucose	52.370714477675	47.629285522325
D-Glucose	55.5145430385354	44.4854569614646
Screening fluorescent binding assay OBP19b and tastant 40 µM
Ligand	%Fluorescence	%Fluorescence displacement			Figure 2a
Buffer	72.1072073934068	27.8927926065932
Buffer	68.3308869750607	31.6691130249393			MG	%df	SEM
Buffer	66.9994683968271	33.0005316031729			Buffer	27.7295494292047	3.47782288607886
Buffer	81.6442395178865	18.3557604821135			Stearic acid ethyl ester	23.1372400035089	4.87764845689593
Ethyl stearate	76.0433131728659	23.9566868271341			Denatonium benzoate	23.7414095424246	3.89133865222761
Ethyl stearate	81.8164633585035	18.1835366414965			Caffeine	19.702655104821	5.14918434355709
Ethyl stearate	65.9290894980258	34.0709105019742			Papaverine	45.8503964699428	4.74206972851093
Ethyl stearate	83.6621739565694	16.3378260434306			Berberine	79.6498958813728	4.52466495937109
Denatonium benzoate	80.3257485959093	19.6742514040907
Denatonium benzoate	74.0711976906956	25.9288023093044
Denatonium benzoate	69.8284192923388	30.1715807076612
Denatonium benzoate	80.8089962513576	19.1910037486424
Caffeine	80.045723239835	19.954276760165
Caffeine	80.0665630640045	19.9334369359955
Caffeine	68.4772766424353	31.5227233575647
Caffeine	92.5998166344412	7.40018336555877
Papaverine	55.9977108092275	44.0022891907725
Papaverine	53.5834744899846	46.4165255100154
Papaverine	47.2917886130008	52.7082113869992
Papaverine	59.7254402080158	40.2745597919842
Berberine	19.3573773366435	80.6426226633565
Berberine	20.9845110814794	79.0154889185206
Berberine	17.1669093350198	82.8330906649802
Berberine	23.8916187213661	76.1083812786339
[truncated: 2 more columns]

## Sheet: Number-names-AAs
Number	Name
GU04	L-serine
GU05	L-phenylalanine
GU06	L-alanine
AA01	L-proline
AA02	L-valine
AA03	L-threonine
AA04	L-cysteine
AA05	L-leucine
AA06	L-isoleucine
AA07	L-asparagine
AA08	L-aspartic acid
AA09	L-glutamine
AA10	L-methionine
AA11	L-histidine
AA12	L-arginine
AA13	Glycine
AA14	L-tryptophan
AA15	L-Tyrosine
AA16	L-glutamic acid
AA17	L-lysine
AA19	D-phenylalanine
AA18	D-alanine
AA29	D-glutamine
AA32	L-ornithine dihydro chloride
AA33	L-canavanine sulfate salt
AA34	L-citruline
